# Supplementary material for: Human nasal microbiota shifts in healthy and chronic respiratory disease conditions
Source: BMC Microbiol. 2024 Apr 27;24:150. doi: 10.1186/s12866-024-03294-5 (PMC11055347; doi:10.1186/s12866-024-03294-5)
Supplement: Supplementary file 1 — Supplementary Material 1 [file 12866_2024_3294_MOESM1_ESM.xlsx]

## Sheet: Sheet1
Human nasal microbiota shifts in healthy and chronic respiratory disease conditions
Aleksandras Konovalovas, Julija Armalytė, Laurita Klimkaitė, Tomas Liveikis, Brigita Jonaitytė, Edvardas Danila, Daiva Bironaitė, Diana Mieliauskaitė, Edvardas Bagdonas, Rūta Aldonytė
Supplementary Table 1. Demographic information of study participants.
Sample ID	Diagnosis	Age	Sex	Pet owner	Exposure to aromatic compounds	Nasal microbiome cluster
1	healthy	37	female	No	No	1
2	healthy	32	female	Yes	No	1
56	BE	53	female	n/d	No	1
59	BE	63	male	n/d	No	1
60	BE	74	male	n/d	No	3
63	BE	56	female	n/d	No	3
68	other	67	female	n/d	No	3
70	BE	58	female	n/d	No	1
71	BE	72	male	n/d	No	3
72	other	78	male	n/d	No	3
73	other	49	male	n/d	No	3
76	other	62	female	n/d	No	3
77	other	56	female	n/d	No	2
79	BE	63	female	n/d	No	3
82	BE	57	male	n/d	No	3
87	other	49	female	n/d	No	3
90	other	67	female	n/d	No	3
91	BE	42	female	n/d	No	3
97	BE	58	female	n/d	No	3
99	BE	60	male	n/d	No	1
100	BE	77	female	n/d	No	1
102	BE	75	female	n/d	No	1
103	BE	72	female	n/d	No	3
106	BE	78	male	n/d	No	3
110	BE	74	female	n/d	No	3
119	BE	50	male	n/d	No	3
123	BE	78	male	n/d	No	3
124	BE	64	male	n/d	No	3
125	BE	82	female	n/d	No	3
127	BE	79	female	n/d	No	3
128	BE	69	female	n/d	No	3
129	healthy	62	female	Yes	No	3
132	BE	50	female	n/d	No	3
133	BE	67	female	n/d	No	3
134	BE	70	female	n/d	No	3
135	BE	66	female	n/d	No	3
137	BE	60	male	n/d	No	3
138	BE	47	female	n/d	No	1
139	BE	76	female	n/d	No	3
140	BE	76	male	n/d	No	3
141	BE	80	male	n/d	No	3
146	BE	75	female	n/d	No	3
150	healthy	46	female	No	No	1
152	BE	61	female	n/d	No	1
156	BE	47	female	n/d	No	1
157	healthy	60	male	Yes	No	1
164	healthy	32	female	Yes	No	1
165	healthy	33	female	No	No	1
166	healthy	46	female	Yes	No	1
167	healthy	29	male	Yes	No	2
168	healthy	31	female	No	No	3
175	BE	77	female	n/d	No	3
178	BE	63	female	n/d	No	1
180	BE	52	male	n/d	No	1
182	BE	71	female	n/d	No	1
183	BE	46	male	n/d	No	1
184	healthy	49	male	Yes	Yes	3
188	healthy	46	female	No	Yes	2
189	healthy	44	female	No	No	1
192	BE	86	female	n/d	No	1
198	healthy	29	male	n/d	No	1
201	BE	36	male	n/d	No	1
209	BE	65	female	n/d	No	1
212	BE	74	female	n/d	No	1
216	healthy	54	female	Yes	Yes	1
217	healthy	25	female	Yes	Yes	3
218	healthy	37	female	Yes	Yes	1
219	healthy	49	female	No	Yes	1
220	healthy	60	female	Yes	Yes	1
221	healthy	55	female	Yes	Yes	1
222	healthy	51	female	Yes	Yes	1
241	BE	65	female	n/d	No	2
242	healthy	51	male	n/d	No	1
243	BE	78	female	n/d	No	1
244	BE	69	female	n/d	No	2
245	healthy	47	female	Yes	Yes	1
246	BE	31	male	n/d	No	1
247	healthy	28	female	No	Yes	2
248	healthy	48	female	Yes	No	1
249	healthy	60	female	Yes	No	1
251	healthy	40	female	Yes	No	1
252	healthy	49	female	Yes	No	1
253	healthy	32	male	Yes	No	1
254	healthy	48	male	Yes	No	1
255	healthy	80	female	Yes	No	1
256	healthy	34	male	Yes	No	1
258	healthy	23	female	No	No	3
259	healthy	42	female	No	No	1
260	healthy	27	female	Yes	No	1
261	healthy	24	female	Yes	No	1
262	healthy	27	female	Yes	No	1
263	healthy	32	female	Yes	No	1
264	healthy	47	male	Yes	No	2
265	healthy	51	male	Yes	No	1
266	healthy	58	female	Yes	No	1
267	healthy	71	female	Yes	No	1
268	healthy	41	female	No	No	1
BE - bronchiectasis, n/d - no data
